# Supplementary material for: A Biodegradable Copolyester, Poly(butylene succinate-co-ε-caprolactone), as a High Efficiency Matrix Former for Controlled Release of Drugs
Source: Pharmaceutics. 2021 Jul 10;13(7):1057. doi: 10.3390/pharmaceutics13071057 (PMC8309084; doi:10.3390/pharmaceutics13071057)
Supplement: Supplementary file 1 [file pharmaceutics-13-01057-s001.zip]

Archive with 1 entries (1 files):
- pharmaceutics-1271777 sup for conv.pdf
